# Supplementary material for: Identifying the Spatial Architecture That Restricts the Proximity of CD8+ T Cells to Tumor Cells in Pancreatic Ductal Adenocarcinoma
Source: Cancers (Basel). 2024 Apr 7;16(7):1434. doi: 10.3390/cancers16071434 (PMC11010991; doi:10.3390/cancers16071434)
Supplement: Supplementary file 1 [file cancers-16-01434-s001.zip]

Archive with 1 entries (1 files):
- cancers-2933765-supplementary.rar
